# Supplementary material for: Thinking Outside the Euclidean Box: Riemannian Geometry and Inter-Temporal Decision-Making
Source: PLoS One. 2016 Mar 28;11(3):e0145159. doi: 10.1371/journal.pone.0145159 (PMC4809573; doi:10.1371/journal.pone.0145159)
Supplement: S2 Text — Text A, Gaussian Curvature. Text B, Constant Negative Curvature. (TEX) [file pone.0145159.s005.tex]

% Template for PLoS
% Version 3.1 February 2015
%
% To compile to pdf, run:
% latex plos.template
% bibtex plos.template
% latex plos.template
% latex plos.template
% dvipdf plos.template
%
% % % % % % % % % % % % % % % % % % % % % %
%
% -- IMPORTANT NOTE
%
% This template contains comments intended 
% to minimize problems and delays during our production 
% process. Please follow the template instructions
% whenever possible.
%
% % % % % % % % % % % % % % % % % % % % % % % 
%
% Once your paper is accepted for publication, 
% PLEASE REMOVE ALL TRACKED CHANGES in this file and leave only
% the final text of your manuscript.
%
% There are no restrictions on package use within the LaTeX files except that 
% no packages listed in the template may be deleted.
%
% Please do not include colors or graphics in the text.
%
% Please do not create a heading level below \subsection. For 3rd level headings, use \paragraph{}.
%
% % % % % % % % % % % % % % % % % % % % % % %
%
% -- FIGURES AND TABLES
%
% Please include tables/figure captions directly after the paragraph where they are first cited in the text.
%
% DO NOT INCLUDE GRAPHICS IN YOUR MANUSCRIPT
% - Figures should be uploaded separately from your manuscript file. 
% - Figures generated using LaTeX should be extracted and removed from the PDF before submission. 
% - Figures containing multiple panels/subfigures must be combined into one  file before submission.
% For figure citations, please use "Fig." instead of "Figure".
% See http://www.plosone.org/static/figureGuidelines for PLOS figure guidelines.
%
% Tables should be cell-based and may not contain:
% - tabs/spacing/line breaks within cells to alter layout or alignment
% - vertically-merged cells (no tabular environments within tabular environments, do not use \multirow)
% - colors, shading, or graphic objects
% See http://www.plosone.org/static/figureGuidelines#tables for table guidelines.
%
% For tables that exceed the width of the text column, use the adjustwidth environment as illustrated in the example table in text below.
%
% % % % % % % % % % % % % % % % % % % % % % % %
%
% -- EQUATIONS, MATH SYMBOLS, SUBSCRIPTS, AND SUPERSCRIPTS
%
% IMPORTANT
% Below are a few tips to help format your equations and other special characters according to our specifications. For more tips to help reduce the possibility of formatting errors during conversion, please see our LaTeX guidelines at http://www.plosone.org/static/latexGuidelines
%
% Please be sure to include all portions of an equation in the math environment.
%
% Do not include text that is not math in the math environment. For example, CO2 will be CO\textsubscript{2}.
%
% Please add line breaks to long display equations when possible in order to fit size of the column. 
%
% For inline equations, please do not include punctuation (commas, etc) within the math environment unless this is part of the equation.
%
% % % % % % % % % % % % % % % % % % % % % % % % 
%
% Please contact latex@plos.org with any questions.
%
% % % % % % % % % % % % % % % % % % % % % % % 

\documentclass[10pt,letterpaper]{article}
\usepackage[top=0.85in,left=2.75in,footskip=0.75in]{geometry}

% Use adjustwidth environment to exceed column width (see example table in text)
\usepackage{changepage}

% Use Unicode characters when possible
\usepackage[utf8]{inputenc}

% textcomp package and marvosym package for additional characters
\usepackage{textcomp,marvosym}
\usepackage{longtable}

% fixltx2e package for \textsubscript
\usepackage{fixltx2e}

% amsmath and amssymb packages, useful for mathematical formulas and symbols
\usepackage{amsmath, amsthm, amssymb, amsfonts,mathrsfs}

% cite package, to clean up citations in the main text. Do not remove.
\usepackage{cite}

% Use nameref to cite supporting information files (see Supporting Information section for more info)
\usepackage{nameref,hyperref}

% line numbers
\usepackage[right]{lineno}

% ligatures disabled
\usepackage{microtype}
\DisableLigatures[f]{encoding = *, family = * }

% rotating package for sideways tables
\usepackage{rotating}

% Remove comment for double spacing
%\usepackage{setspace} 
%\doublespacing

% Text layout
\raggedright
\setlength{\parindent}{0.5cm}
\textwidth 5.25in 
\textheight 8.75in

% Bold the 'Figure #' in the caption and separate it from the title/caption with a period
% Captions will be left justified
\usepackage[aboveskip=1pt,labelfont=bf,labelsep=period,justification=raggedright,singlelinecheck=off]{caption}

% Use the PLoS provided BiBTeX style
\bibliographystyle{plos2015}

% Remove brackets from numbering in List of References
\makeatletter
\renewcommand{\@biblabel}[1]{\quad#1.}
\makeatother

% Leave date blank
\date{}

% Header and Footer with logo
\usepackage{lastpage,fancyhdr,graphicx}
\usepackage{epstopdf}
\pagestyle{myheadings}
\pagestyle{fancy}
\fancyhf{}
\lhead{\includegraphics[width=2.0in]{PLOS-submission.eps}}
\rfoot{\thepage/\pageref{LastPage}}
\renewcommand{\footrule}{\hrule height 2pt \vspace{2mm}}
\fancyheadoffset[L]{2.25in}
\fancyfootoffset[L]{2.25in}
\lfoot{\sf PLOS}

%% Include all macros below

\newcommand{\lorem}{{\bf LOREM}}
\newcommand{\ipsum}{{\bf IPSUM}}

%% END MACROS SECTION


\begin{document}
\section*{Supporting Information}
\subsection* {S2 texts: Riemannian Space} \label{appriemann}


Riemann \cite{riemann} proposed that spaces do not have any inherent geometry instead they are akin to a continuum where points are specified by their coordinates. The metric relationships among these points determine what kind of space it is. In other words, depending upon the metric relationships among points infinite geometric structures can be imposed on them. Formally, Riemannian space (or manifold) can be defined in a coordinate system $x_1,x_2,x_3...x_n$ by its metric tensor $g_{ij}$. A Metric Tensor uniquely defines the space (stated differently, any metric tensor relates only to a particular space). This metric tensor determines how distance is calculated between two points in a given space. It is symmetric and positive definite. We can write the metric tensor either in terms of local derivatives as  $ds^2=g_{11}dx_1^2+g_{12}dx_1dx_2+...$ or as $ds= \sqrt{g_{ij}dx_idx_j}$(see \cite{stoker} for a detailed description). 

\par Note that in a Euclidean space $g_{ij}=\delta_{ij}$.Where $\delta_{ij}$ is the Kronecker delta (it is 0 when $i\neq j$  and 1 when $i= j$). This reduces the metric tensor to the form of a familiar Euclidean metric: $ds = \sqrt{dx_1^2+dx_2^2+..dx_n^2}$ making the Euclidean space a special form of the more general Riemannian space. In small regions (locally) the Riemannian space is Euclidean. This is the reason why despite the earth's curved surface, in small areas, geometric measurements on its surface are very similar to Euclidean measurements. The Riemannian space is smooth, which means it has no creases, no punctures, no separate pieces stuck together, and no tears  [\cite{green1999elegant} pg. 263, see \cite{lee12} for a formal definition]. A critical parameter for a Riemannian space is its Gaussian curvature (or curvature tensor for $n$-dimensional space). We next explain what  is the Gaussian curvature.


\subsubsection*{S2 Text A: Gaussian Curvature}

Essentially, the Gaussian curvature ($K$) informs us how curved a specific surface is with respect to a flat surface, at a given point. It is a parameter associated with each point of the surface which measures the intrinsic curvature of the surface, which is invariant under bending (by Gauss's Theorema Egregium) or the coordinate system used. Formally, assume $\Pi$ to be a plane containing the normal vector {\bf n} that intersects the surface at point $p$. Let $k$ be the curvature of the curve at $p$ that is the intersection of the surface with $\Pi$. The sign of $k$ is determined by whether the center of the curvature is in the direction of {\bf n} or {\bf -n}. In this situation if $\Pi$ rotates about  {\bf n}, we would obtain various values of $k$. The Gaussian curvature is calculated as  $K = k_{\min } * k_{\max }$ (please see \cite{needham}). The Riemannian curvature tensor is a generalization of the Gaussian curvature applied to higher dimensions. The Gaussian curvature relates to  a metric induced by an element of arc length. If $ds = \varsigma (x) dx$ then $K= - \frac{\nabla^2 Log(\varsigma)}{\varsigma^2}$ where $\nabla^2 (.)$ is Laplacian, $\nabla ^{2}(\varsigma) =\dfrac {\partial ^{2}\varsigma }{\partial x^{2}_{1}}+\dfrac {\partial ^{2}\varsigma }{\partial x^{2}_{2}} +..\dfrac {\partial ^{2}\varsigma }{\partial x^{2}_{n}}$.


\par For any point $p$ on a surface, the Gaussian curvature tells us two things. First, the magnitude of the Gaussian curvature tells us how much the surface is bending at $p$. Second, its sign (positive or negative) tells us what the surface is like in $p'$s immediate neighborhood \cite[pg 274]{needham}. If $K$ is constant at every point of the surface, then the inherent geometries of different constant curvatures can be defined through the value of $K$ in the following manner: At every point of the surface if $K = 0$ then the neighborhood of $p$ would resemble any Euclidean i.e. flat surface. If $K >0$  then it would resemble a surface like a piece of sphere and its intrinsic geometry would be Elliptical. If $K <0$ then it would resemble a saddle and its intrinsic geometry would be Gauss-Bolyai-Lobachevskian/Hyperbolic. Since $K\in (-\infty, +\infty)$, we can think about constant curvature geometries not as three separate geometries, but instead as a continuum of infinite geometries. The Gaussian curvature of the space distinguishes the various geometries. 

\par Since we propose that the decision space of inter temporal decision-making resembles the metric properties of a Riemannian space of constant negative curvature (Negative Curvature  space), we next specifically discuss features of this space and how to calculate distance between any two points in such spaces.


\subsubsection*{S2 Text B: Constant Negative Curvature Space  } \label{hs}


Unlike the Euclidean space, which is flat, easy to represent, and easy for us to imagine,  the Negative Curvature  space is more abstract and hence, difficult to imagine. Therefore,  models are constructed that make it easier to study their properties in further detail. These models make it possible to measure  distances between points in such difficult to imagine spaces. They tend to be Euclidean representations that faithfully embody the key features of the non-Euclidean geometry. While it is feasible to represent spaces of constant positive curvature (e.g., a sphere or an Ellipsoid) in ${E}^{n}$ (n-dimensional Euclidean space), it is not possible to isometrically represent spaces with constant negative curvature in a Euclidean space of the same dimension ${E}^{n}$ (as shown in Hilbert Theorem, see \cite{carmo1}).  However, Negative Curvature  spaces can be embedded in Euclidean or pseudo-Euclidean Spaces of higher dimensions, creating models of Negative Curvature  space. Therefore, we depend on various models of Negative Curvature  space to understand the properties of such curved spaces. Some such models are Poincar{\`e}  half space, Poincar{\`e} disk, and Beltrami-Klein model. These three models represent Negative Curvature  spaces in a 2-dimensional unit disk on a Euclidean surface. While all models of Negative Curvature  spaces are isometric, in this manuscript we use the hyperboloid model. Due to this analytic model constant, negative curvature spaces with $|K| =-1$ are called hyperbolic spaces (\cite{cannon1}). The reasons are manifold: the hyperboloid model is an analytic distortion-free model of Negative Curvature  space, it can easily be extended to higher dimensions, it can be embedded in a higher dimension pseudo Euclidean space, and all other models of Negative Curvature  space can be derived from a hyperboloid model through various stereographic projections. Using a hyperboloid model compared to disk models of hyperbolic space is akin to studying the geometry of earth on a globe versus on a two-dimensional map \cite{reynolds93}.


\par A hyperboloid model of the $n$-Dimensional negatively curved space with $K=-1$ is described on the surface of a sphere with an imaginary radius ($r=i= \sqrt {-1}$). Although, the hyperboloid model is embedded in a pseudo-Euclidean space, it does not inherit the Euclidean inner product. Instead the inner product on a hyperboloid is the Lorentzian inner product described as $<x,y> = x_1y_1+x_2y_2+...+x_ny_n-x_{n+1}y_{n+1}$. The $n$-dimensional hyperbolic space $H^n$ with $K=-1$ is realized as ($H^n = x \in E^{n,1}:  <x, x> = -1,  x_{n+1} > 0$) i.e., of the upper sheet of a unit hyperboloid in Minkowski $n$-space, which has a metric tensor $ds = \sqrt{dx_1^2+dx_2^2+..dx_n^2-dx_{n+1}^2}$ (see \cite{cannon1,reynolds93}). 


\indent Since the hyperboloid model does not inherit the Euclidean inner product, the geodesics (paths of shortest distance between two points, e.g. in a Euclidean space the geodesics are straight lines) on a hyperboloid are calculated differently than on a Euclidean Space. The geodesics in this model are the intersection of the 2-dimensional Euclidean plane through the origin of ${E}^{n,1}$ with the hyperboloid. Equation 3 is the metric to measure distance in such a space.


The following is a summary of the main takeaways from our review of Riemannian space.

\begin{enumerate}
\item The metric used to measure the distance between points informs us about what kind of space it is. For instance, if the metric relationship (distance) among a set of points can be represented by the Euclidean metric, we can conclude that the underlying geometry is Euclidean. 

\item The Gaussian Curvature informs us how curved a space is with respect to a flat Euclidean space. It also helps us distinguish among various geometries.
\item The metric used to measure distance varies depending on what geometry we assume to underlie a given set of points (as evident in equations 1, 2, and 3). Therefore, assuming the wrong geometry introduces distortions in estimates of distance.
\end{enumerate}


\begin{thebibliography}{10}

\bibitem{riemann}
Riemann B.
\newblock Ueber die Hypothesen, welche der Geometrie zu Grunde liegen.
\newblock J. Springer (Published in 1921); 1854.

\bibitem{stoker}
Stoker JJ.
\newblock Differential Geometry.
\newblock Wiley-Interscience, New York; 1969.

\bibitem{green1999elegant}
Green B.
\newblock The Elegant Universe: Superstrings, hidden dimensions, and the quest
  for the ultimate theory.
\newblock Nueva York: Norton; 1999.

\bibitem{lee12}
Lee JM.
\newblock Introduction to smooth manifolds. vol. 218.
\newblock Springer; 2012.

\bibitem{needham}
Needham T.
\newblock Visual Complex Analysis.
\newblock Oxford University Press; 1998.

\bibitem{carmo1}
Do~Carmo MP.
\newblock Differential Geometry of Curves and Surfaces. vol.~2.
\newblock Prentice-Hall Englewood Cliffs; 1976.

\bibitem{cannon1}
Cannon JW, Floyd WJ, Kenyon R, Parry WR.
\newblock Hyperbolic geometry.
\newblock Flavors of Geometry. 1997;31:59--115.

\bibitem{reynolds93}
Reynolds WF.
\newblock Hyperbolic geometry on a hyperboloid.
\newblock The American Mathematical Monthly. 1993;100(5):442--455.

\end{thebibliography}


\end{document}
