# Supplementary material for: Thinking Outside the Euclidean Box: Riemannian Geometry and Inter-Temporal Decision-Making
Source: PLoS One. 2016 Mar 28;11(3):e0145159. doi: 10.1371/journal.pone.0145159 (PMC4809573; doi:10.1371/journal.pone.0145159)
Supplement: S3 Text — Text A, Derivation of the distance equation for the hyperboloid model (Eqs 2 and 3). Text B, Deriving the distance equation for the inter-temporal decision space (Eqs 4 and 5). Text C, Verification of Eq 5. Text D, Solution of Eq 11. (TEX) [file pone.0145159.s006.tex]

% Template for PLoS
% Version 3.1 February 2015
%
% To compile to pdf, run:
% latex plos.template
% bibtex plos.template
% latex plos.template
% latex plos.template
% dvipdf plos.template
%
% % % % % % % % % % % % % % % % % % % % % %
%
% -- IMPORTANT NOTE
%
% This template contains comments intended 
% to minimize problems and delays during our production 
% process. Please follow the template instructions
% whenever possible.
%
% % % % % % % % % % % % % % % % % % % % % % % 
%
% Once your paper is accepted for publication, 
% PLEASE REMOVE ALL TRACKED CHANGES in this file and leave only
% the final text of your manuscript.
%
% There are no restrictions on package use within the LaTeX files except that 
% no packages listed in the template may be deleted.
%
% Please do not include colors or graphics in the text.
%
% Please do not create a heading level below \subsection. For 3rd level headings, use \paragraph{}.
%
% % % % % % % % % % % % % % % % % % % % % % %
%
% -- FIGURES AND TABLES
%
% Please include tables/figure captions directly after the paragraph where they are first cited in the text.
%
% DO NOT INCLUDE GRAPHICS IN YOUR MANUSCRIPT
% - Figures should be uploaded separately from your manuscript file. 
% - Figures generated using LaTeX should be extracted and removed from the PDF before submission. 
% - Figures containing multiple panels/subfigures must be combined into one  file before submission.
% For figure citations, please use "Fig." instead of "Figure".
% See http://www.plosone.org/static/figureGuidelines for PLOS figure guidelines.
%
% Tables should be cell-based and may not contain:
% - tabs/spacing/line breaks within cells to alter layout or alignment
% - vertically-merged cells (no tabular environments within tabular environments, do not use \multirow)
% - colors, shading, or graphic objects
% See http://www.plosone.org/static/figureGuidelines#tables for table guidelines.
%
% For tables that exceed the width of the text column, use the adjustwidth environment as illustrated in the example table in text below.
%
% % % % % % % % % % % % % % % % % % % % % % % %
%
% -- EQUATIONS, MATH SYMBOLS, SUBSCRIPTS, AND SUPERSCRIPTS
%
% IMPORTANT
% Below are a few tips to help format your equations and other special characters according to our specifications. For more tips to help reduce the possibility of formatting errors during conversion, please see our LaTeX guidelines at http://www.plosone.org/static/latexGuidelines
%
% Please be sure to include all portions of an equation in the math environment.
%
% Do not include text that is not math in the math environment. For example, CO2 will be CO\textsubscript{2}.
%
% Please add line breaks to long display equations when possible in order to fit size of the column. 
%
% For inline equations, please do not include punctuation (commas, etc) within the math environment unless this is part of the equation.
%
% % % % % % % % % % % % % % % % % % % % % % % % 
%
% Please contact latex@plos.org with any questions.
%
% % % % % % % % % % % % % % % % % % % % % % % 

\documentclass[10pt,letterpaper]{article}
\usepackage[top=0.85in,left=2.75in,footskip=0.75in]{geometry}

% Use adjustwidth environment to exceed column width (see example table in text)
\usepackage{changepage}

% Use Unicode characters when possible
\usepackage[utf8]{inputenc}

% textcomp package and marvosym package for additional characters
\usepackage{textcomp,marvosym}
\usepackage{longtable}

% fixltx2e package for \textsubscript
\usepackage{fixltx2e}

% amsmath and amssymb packages, useful for mathematical formulas and symbols
\usepackage{amsmath, amsthm, amssymb, amsfonts,mathrsfs}

% cite package, to clean up citations in the main text. Do not remove.
\usepackage{cite}

% Use nameref to cite supporting information files (see Supporting Information section for more info)
\usepackage{nameref,hyperref}

% line numbers
\usepackage[right]{lineno}

% ligatures disabled
\usepackage{microtype}
\DisableLigatures[f]{encoding = *, family = * }

% rotating package for sideways tables
\usepackage{rotating}

% Remove comment for double spacing
%\usepackage{setspace} 
%\doublespacing

% Text layout
\raggedright
\setlength{\parindent}{0.5cm}
\textwidth 5.25in 
\textheight 8.75in

% Bold the 'Figure #' in the caption and separate it from the title/caption with a period
% Captions will be left justified
\usepackage[aboveskip=1pt,labelfont=bf,labelsep=period,justification=raggedright,singlelinecheck=off]{caption}

% Use the PLoS provided BiBTeX style
\bibliographystyle{plos2015}

% Remove brackets from numbering in List of References
\makeatletter
\renewcommand{\@biblabel}[1]{\quad#1.}
\makeatother

% Leave date blank
\date{}

% Header and Footer with logo
\usepackage{lastpage,fancyhdr,graphicx}
\usepackage{epstopdf}
\pagestyle{myheadings}
\pagestyle{fancy}
\fancyhf{}
\lhead{\includegraphics[width=2.0in]{PLOS-submission.eps}}
\rfoot{\thepage/\pageref{LastPage}}
\renewcommand{\footrule}{\hrule height 2pt \vspace{2mm}}
\fancyheadoffset[L]{2.25in}
\fancyfootoffset[L]{2.25in}
\lfoot{\sf PLOS}

%% Include all macros below

\newcommand{\lorem}{{\bf LOREM}}
\newcommand{\ipsum}{{\bf IPSUM}}

%% END MACROS SECTION


\begin{document}

\section*{Supporting Information}
\subsection*{S3 texts: Mathematical Details}
\subsubsection* {S3 Text A: Derivation of the distance equation for the hyperboloid model (Equations 2 and 3)}
In order to find the geodesic (shortest path) distance between two points on a hyperboloid model we begin with the instance of geodesic distance calculation using a sphere. A sphere is a good starting point since it is also a two-dimensional surface that is embedded in three-dimensional Euclidean space (please see \cite{diacu2011} for a detailed description of estimating distance on a hyperboloid).

\par If R is the radius of the sphere and $[x,y,z]$ represent three of its coordinates then the equation of a sphere is given by 
$x^2+y^2+z^2= R^2$.

For a sphere the geodesic distance between 2 points $p:(x_1,y_1,z_1)$ and $q:(x_2,y_2,z_2)$ follows a great circle and is given by 

 \begin {align}d_{s}(\bf p,q)& = R*\theta \nonumber \end{align}

If $p\odot q$ denotes the Euclidean inner product of $p$ and $q$ (i.e., $p \odot q = x_1x_2+y_1y_2+z_1z_2)$, then

\begin{equation}\theta = Cos^{-1}(\frac {p\odot q}{|p||q|})\nonumber \end{equation}

Since $|p| = |q| = R$

 \begin {align}d_{s}(\bf p,q)& = R *Cos^{-1}(\frac{p\odot q} {R^2}) \nonumber \end {align}

\par For the hyperboloid model with an imaginary radius, $R$ is replaced with $ir$ where $i=\sqrt{-1} $ (\cite {peebles1993, roukema2001,wilson2010}). The equation of a hyperboloid is given by 
\begin{equation} \label{hb1} x^2+y^2-z^2= -r^2  \tag{A.1} \end{equation}
This assumes two sheets (upper and lower) of the hyperboloid; one sheet above the $z$-axis and one sheet below it. Since both sheets are identical, only the sheet above is considered in the derivation where $z>0$. 
If we assume $r=1$ then we have a unit hyperboloid with $x^2+y^2-z^2= -1$. Unlike a sphere, a hyperboloid is not embedded in a Euclidean space, instead it is embedded in a space where one axis (here it is the $z$-axis) is imaginary. Hence, this space is called the pseudo-Euclidean (pE) space. 

An important difference in having a (pE) space rather than a Euclidean space is in the inner product, which the surface inherits from the ambient space. If the ambient space is Euclidean then the inner product is the familiar $p\odot q = x_1x_2+y_1y_2+z_1z_2$ (as we saw with a sphere). However in the case of a hyperboloid the inner product is defined as $<p.q> = x_1x_2+y_1y_2-z_1z_2$ or geometrically it is given by 
$<p.q> = -r^2 Cosh (\theta) $, which is the Lorentzian inner product (\cite{rat1}). Therefore, the hyperboloid model of constant negative curvature space is also known as the Lorentz model or the Weierstrass model. 

\par As on a sphere, the distance between two points in this space is $d_{h}(\mathbf {p,q}) = r *\theta $ where $d_{h}(\mathbf{ p,q})$ is the geodesic distance between points p and q on the hyperboloid. After appropriate replacements

\begin{equation} \label {hb2}d_{h}(\mathbf {p,q}) = r *Cosh^{-1}(\frac{<p. q>} {-r^2})  \tag{A.2}\end{equation}

Since $-r^2 = \frac {1}{K} $, we get equation (3)

\begin{equation}d_{h}(\mathbf {p,q}) = \frac {Cosh^{-1}(K<p.q>)}{\sqrt{-K}}  \nonumber \end{equation} 

Replacing $K$ = -1 in the above equation we get equation (2)

\begin{equation} \label{hb3} d_{h}(\mathbf {p,q})= Cosh^{-1}(-<p.q>) \nonumber \end{equation} 


\subsubsection* {S3 Text B: Deriving the distance equation for the inter-temporal decision space (Equations 4 and 5)}

\par Utilizing equation (3) as the basis, we now apply it to an inter-temporal context. Let's consider a decision-maker who is asked to make a choice between receiving \$$m_1$ after $t_1$ delay, versus receiving \$$m_2$ after $t_2$ delay (where $m_2 > m_1$ and $t_2>t_1$).  We suggest that discounting is not a function of $t$ (temporal distance) instead it is a function of $d_h$; the perceived distance between the origin and any money-time bundle  in the Negative Curvature decision space. Discounting in a negatively curved space will occur in the following manner. Let's assume that $\eta(t)$ and $\phi(m)$ are monotonically increasing functions of $t$ and $m$ respectively. Here $\eta(t)$  denotes the magnitude one perceives of any given time interval and $\phi(m)$ denotes the value one perceives in any given amount of money. If the decision maker is perceiving the time/money bundle of $\phi(m)$ and $\eta(t)$ at point $P$ from the origin, $d_h$ represents the distance of that bundle from the origin (status quo) in the negatively curved decision space. We can calculate $d_h$ in the following manner:

\par Following equation (A.1), if the radius of the hyperboloid is $ir$  then the origin $O$ would be at $(0,0,r)$ and point $P$ would be at $(\phi(m), \eta(t),  \sqrt{\phi^2(m)+\eta^2(t)+r^2})$. The Lorentzian inner product would be the following
 
\begin{equation} <O.P> = -r\sqrt{\phi^2(m)+\eta^2(t)+r^2} \nonumber \end{equation}
 substituting this in (A.2) we get
 \begin{equation} d_h= r *Cosh^{-1}(\frac{\sqrt{\phi^2(m)+\eta^2(t)+r^2}} {r}) \nonumber \end{equation}

since $r^2= \frac {1}{-K}$ where $K$ is the Gaussian curvature and is $< 0$ 

 \begin{equation} d_h= \frac  {Cosh^{-1}(\sqrt{-K}{\sqrt{\phi^2(m)+\eta^2(t)-\frac {1}{K}}})} {\sqrt{-K}}, \quad \textrm{$K<0$ }  \nonumber \end{equation}


\par This is equation (4). To simplify the equation for the case of $K=-1$ (i.e., unit hyperboloid)  yields the following equation

\begin{equation} d_h= Cosh^{-1}(\sqrt{\phi^2(m)+\eta^2(t)+1}) \nonumber \end{equation}

Further, to present the equations in the manuscript concisely we specify $\Gamma$ (gamma) to be as follows $\Gamma=\sqrt{1+\phi^2 (m)+\eta^2(t)}$. Therefore, we can write the simplified version as

\begin {equation} \label{dh-n} d_h=  {Cosh^{-1} (\Gamma)} \nonumber  \end {equation} 
which is actually equation (5).


\subsubsection* {S3 Text C: Verification of equation 5}
Let's assume $\phi(m) = 0$ and $\eta (t) = \sqrt{p^2-1}$ where $p >1$. By making appropriate replacements, Equation (5) would then become $d_h=  Cosh^{-1}(p)$. Now for $|K| =1$, if the upper sheet of the hyperboloid is represented by $Q(x) =x_1^2+x_2^2-x_3^2=-1$, we will directly use the metric tensor  $ds=\sqrt{dx_1^2+dx_2^2-dx_3^2}$ to measure the distance between two points. Let's assume that the the piecewise path is represented by $f:[a,b]\rightarrow U$ then

\begin {equation} d_h = \int_{a}^{b} \sqrt{Q(f'(t))} dt = \int_{a}^{b} \sqrt{{(\frac{dx_1}{dt})}^2+{(\frac{dx_2}{dt})}^2-{(\frac{dx_3}{dt})}^2}dt \nonumber \end{equation} where $f'(t)$ is tangent to $U$ at $f(t)$. Please see \cite[pages 196-208]{anderson05} for more details. Let the origin of the inter-temporal decision space be represented as $[0,0,1]$ in a hyperboloid. Assume we want to measure the hyperbolic distance between the origin and a point $A [\sqrt{p^2-1},0,p]$. The line segment joining the origin and A can be parametrized by a path $\xi:[1,r]\rightarrow U, \xi(t)= [\sqrt{t^2-1},0,t]$. Then 
\begin{equation}d_h = \int_{1}^{p}\sqrt{\frac{t^2}{t^2-1}-1}dt = \int_{1}^{p}\frac{1}{\sqrt{t^2-1}}dt = \ln [p+\sqrt{p^2-1}]= Cosh^{-1}[p]\nonumber \end{equation} which is similar to the value we obtained from equation(5), hence, verifying it.  

\subsubsection*{S3 Text D: Solution of Equation 11} {\label{soldef}

\par If  $\psi$ is the fraction of money lost per unit of distance travelled on the Negative Curvature surface, the discounted value of money can be calculated by using the following differential equation 
\begin {equation} \frac {d y}{d d_h} = -\psi y \nonumber  \end {equation} 

We can solve this equation by means of a straightforward Laplace transformation. %See Tenenbaum's Ordinary Differential Equations pg 299%

 $$\text{If }\mathscr{L}[f(x)] = \int_{0}^{\infty} e^{-sx} f(x) dx$$ represents the Laplace transformation of  $f(x)$  for some $s$ and $y(0)$ represents undiscounted amount of money at $d_h=0$. Then equation (11) can be transformed as 
\begin{align}(s+\psi) \mathscr{L}[y]-y(0) = 0 \nonumber \end{align}
\begin{align} \mathscr{L}[y]=\frac{y(0)}{s+\psi}\nonumber \end{align}
From Laplace transformation table, $\mathscr{L}[e^{-ax}] = \frac{1}{s+a}$. Therefore,
\begin{align} \mathscr{L}[y]= {y(0)}\mathscr{L}[e^{-\psi d_h}] \nonumber \end {align}
Therefore, the discounted value of money $y(0)$ after traveling $d_h$ distance is  
\begin{align}
y (d_h) = y(0) e^{-\psi d_h} \nonumber 
\end{align} 
If we use the functional form $\phi(y)$
\begin{align}
\phi (y _{d_h}) = \phi(y_0) e^{-\psi d_h} \nonumber
\end{align}

\begin{thebibliography}{1}

\bibitem{diacu2011}
Diacu F.
\newblock Relative equilibria in the 3-dimensional curved n-body problem.
\newblock arXiv preprint arXiv:11081229. 2011;.

\bibitem{peebles1993}
Peebles PJE.
\newblock Principles of Physical Cosmology.
\newblock Princeton University Press; 1993.

\bibitem{roukema2001}
Roukema BF.
\newblock On the comoving distance as an arc-length in four dimensions.
\newblock Monthly Notices of the Royal Astronomical Society.
  2001;325(1):138--142.

\bibitem{wilson2010}
Wilson RC, Hancock ER, Pekalska E, Duin RP.
\newblock Spherical embeddings for non-euclidean dissimilarities.
\newblock In: Computer Vision and Pattern Recognition (CVPR), 2010 IEEE
  Conference on. IEEE; 2010. p. 1903--1910.

\bibitem{rat1}
Ratcliffe JG.
\newblock Foundations of Hyperbolic Manifolds. vol. 149.
\newblock Springer; 2006.

\bibitem{anderson05}
Anderson JW.
\newblock Hyperbolic Geometry.
\newblock Springer; 2005.

\end{thebibliography}


\end{document}
